# Supplementary material for: Carbon Dot Micelles Synthesized from Leek Seeds in Applications for Cobalt (II) Sensing, Metal Ion Removal, and Cancer Therapy
Source: J Funct Biomater. 2024 Nov 15;15(11):347. doi: 10.3390/jfb15110347 (PMC11595631; doi:10.3390/jfb15110347)
Supplement: Supplementary file 1 [file jfb-15-00347-s001.zip]

Archive with 1 entries (1 files):
- jfb-3238142-supplementary.pdf
